# Supplementary material for: NRN1 Gene as a Potential Marker of Early-Onset Schizophrenia: Evidence from Genetic and Neuroimaging Approaches
Source: Int J Mol Sci. 2022 Jul 5;23(13):7456. doi: 10.3390/ijms23137456 (PMC9267632; doi:10.3390/ijms23137456)
Supplement: Supplementary file 1 [file ijms-23-07456-s001.zip]

Archive with 1 entries (1 files):
- ijms-1728231-supplementary.pdf
